# Supplementary material for: Improving the coverage of credible sets in Bayesian genetic fine-mapping
Source: PLoS Comput Biol. 2020 Apr 13;16(4):e1007829. doi: 10.1371/journal.pcbi.1007829 (PMC7179948; doi:10.1371/journal.pcbi.1007829)
Supplement: S1 File — Zip file containing Z-score plots, PP plots and Manhattan plots for the 39 T1D association regions analysed. (ZIP) [file pcbi.1007829.s014.zip]

Archive with 81 entries (78 files):
- S1_file/
- S1_file/rs1615504.png
- __MACOSX/
- __MACOSX/S1_file/
- __MACOSX/S1_file/._rs1615504.png
- S1_file/rs2476601.png
- __MACOSX/S1_file/._rs2476601.png
- S1_file/rs6043409.png
- __MACOSX/S1_file/._rs6043409.png
- S1_file/rs3087243.png
- __MACOSX/S1_file/._rs3087243.png
- S1_file/rs2111485.png
- __MACOSX/S1_file/._rs2111485.png
- S1_file/rs516246.png
- __MACOSX/S1_file/._rs516246.png
- S1_file/rs10277986.png
- __MACOSX/S1_file/._rs10277986.png
- S1_file/rs8056814.png
- __MACOSX/S1_file/._rs8056814.png
- S1_file/rs56994090.png
- __MACOSX/S1_file/._rs56994090.png
- S1_file/rs3024505.png
- __MACOSX/S1_file/._rs3024505.png
- S1_file/rs1538171.png
- __MACOSX/S1_file/._rs1538171.png
- S1_file/rs72928038.png
- __MACOSX/S1_file/._rs72928038.png
- S1_file/rs113010081.png
- __MACOSX/S1_file/._rs113010081.png
- S1_file/rs11954020.png
- __MACOSX/S1_file/._rs11954020.png
- S1_file/rs75793288.png
- __MACOSX/S1_file/._rs75793288.png
- S1_file/rs757411.png
- __MACOSX/S1_file/._rs757411.png
- S1_file/rs1456988.png
- __MACOSX/S1_file/._rs1456988.png
- S1_file/rs193778.png
- __MACOSX/S1_file/._rs193778.png
- S1_file/rs34536443.png
- __MACOSX/S1_file/._rs34536443.png
- S1_file/rs34593439.png
- __MACOSX/S1_file/._rs34593439.png
- S1_file/rs6476839.png
- __MACOSX/S1_file/._rs6476839.png
- S1_file/rs9585056.png
- __MACOSX/S1_file/._rs9585056.png
- S1_file/rs12416116.png
- __MACOSX/S1_file/._rs12416116.png
- S1_file/rs402072.png
- __MACOSX/S1_file/._rs402072.png
- S1_file/rs72727394.png
- __MACOSX/S1_file/._rs72727394.png
- S1_file/rs12927355.png
- __MACOSX/S1_file/._rs12927355.png
- S1_file/rs11203202.png
- __MACOSX/S1_file/._rs11203202.png
- S1_file/rs229533.png
- __MACOSX/S1_file/._rs229533.png
- S1_file/rs151234.png
- __MACOSX/S1_file/._rs151234.png
- S1_file/rs61839660.png
- __MACOSX/S1_file/._rs61839660.png
- S1_file/rs12453507.png
- __MACOSX/S1_file/._rs12453507.png
- S1_file/rs653178.png
- __MACOSX/S1_file/._rs653178.png
- S1_file/rs705705.png
- __MACOSX/S1_file/._rs705705.png
- S1_file/rs13415583.png
- __MACOSX/S1_file/._rs13415583.png
- S1_file/rs1893217.png
- __MACOSX/S1_file/._rs1893217.png
- S1_file/rs4820830.png
- __MACOSX/S1_file/._rs4820830.png
- S1_file/rs62447205.png
- __MACOSX/S1_file/._rs62447205.png
- S1_file/rs917911.png
- __MACOSX/S1_file/._rs917911.png
- S1_file/rs6518350.png
- __MACOSX/S1_file/._rs6518350.png
