# Supplementary material for: Improving the coverage of credible sets in Bayesian genetic fine-mapping
Source: PLoS Comput Biol. 2020 Apr 13;16(4):e1007829. doi: 10.1371/journal.pcbi.1007829 (PMC7179948; doi:10.1371/journal.pcbi.1007829)
Supplement: S3 Table — (CSV) [file pcbi.1007829.s018.csv]

index_snp	pos	chr	muhat	nsnps	claimed_coverage	adjusted_coverage	CI95	req_thr	new_cs_adjusted_coverage	new_cs_CI95	orig_cs_nvar	new_cs_nvar	diff	P	gene
rs10277986	51028987	7	6.3048	389	0.9908	0.9932	(0.9925,0.997)	0.982177734	0.9901	(0.9878,0.9937)	12	12	0	1.40E-07
rs11203202	43825357	21	7.5512	222	0.9994	0.9979	(0.9956,0.9995)	0.955643387	0.9903	(0.9871,0.9946)	4	4	0	1.20E-15	UBASH3A
rs113010081	46457412	3	4.6716	1342	0.9901	0.9929	(0.9907,0.995)	0.985546875	0.9901	(0.987,0.9923)	102	87	-15	4.60E-08	CCR5
rs11954020	35883251	5	3.7487	425	0.9901	0.996	(0.9934,0.9973)	0.977661133	0.99	(0.9865,0.9915)	128	91	-37	4.40E-08	IL7R
rs12416116	90035654	10	6.7602	326	0.9919	0.9962	(0.991,0.9978)	0.982460009	0.9903	(0.9846,0.9946)	9	6	-3	3.90E-15
rs12453507	38053207	17	4.9818	866	0.9905	0.9958	(0.9927,0.9961)	0.983007813	0.9901	(0.9877,0.9923)	73	63	-10	1.00E-08	IKZF3, ORMDL3, GSDMB
rs12927355	11194771	16	8.6524	564	0.992	0.9928	(0.9914,0.9954)	0.986083984	0.9901	(0.9884,0.9927)	24	23	-1	3.00E-22	DEXI
rs13415583	100764087	2	5.0086	849	0.99	0.997	(0.9937,0.997)	0.98034668	0.99	(0.9871,0.9922)	80	71	-9	1.10E-07	AFF3
rs1456988	98488007	14	5.1977	412	0.9907	0.9972	(0.9941,0.9977)	0.980712891	0.99	(0.988,0.9935)	25	24	-1	2.90E-08
rs151234	28505660	16	6.6778	291	0.9911	0.9947	(0.9916,0.9984)	0.979045395	0.9899	(0.9856,0.9947)	4	2	-2	4.80E-11	IL27
rs1538171	126752884	6	6.4493	805	0.9905	0.9914	(0.989,0.994)	NA	NA	NA	62	NA	NA	7.40E-10
rs1615504	67526644	18	5.0485	198	0.9912	0.9964	(0.9946,0.9982)	0.9765625	0.9901	(0.9868,0.9926)	27	22	-5	1.80E-11	CD226
rs1893217	12809340	18	8.2344	284	0.9914	0.9955	(0.9942,0.9984)	0.982226741	0.9903	(0.9869,0.9937)	22	19	-3	1.20E-15	PTPN2
rs193778	11351211	16	5.5501	391	0.9902	0.997	(0.9917,0.9962)	0.979492188	0.9901	(0.9852,0.992)	21	13	-8	4.40E-10	DEXI
rs2111485	163110536	2	7.8919	354	1	0.9991	(0.9974,1)	0.947912147	0.9902	(0.9906,0.9975)	4	3	-1	3.80E-18	IFIH1
rs229533	37587111	22	5.2505	231	0.9913	0.9974	(0.9951,0.9991)	0.961669922	0.99	(0.9845,0.994)	16	8	-8	1.80E-08	C1QTNF6, RAC2
rs2476601	114377568	1	21.8245	691	1	1	(0.9999,1)	0.918971002	0.9904	(0.9891,0.9968)	2	2	0	1.00E-100	PTPN22
rs3024505	206939904	1	6.582	390	0.9985	0.9986	(0.9973,1)	0.94549913	0.9902	(0.9896,0.9961)	3	3	0	6.40E-08	IL10
rs3087243	204738919	2	8.3665	557	0.9909	0.9895	(0.986,0.9928)	NA	NA	NA	22	NA	NA	7.40E-21	CTLA4
rs34536443	10463118	19	7.8416	247	0.9985	0.999	(0.997,1)	NA	NA	NA	1	NA	NA	4.40E-15	TYK2
rs34593439	79234957	15	7.4954	335	0.9949	0.9983	(0.9956,1)	0.945913261	0.99	(0.9843,0.9938)	2	2	0	9.00E-14	CTSH
rs402072	47219122	19	5.3691	169	0.9908	0.9967	(0.9939,0.9973)	0.975463867	0.9901	(0.9852,0.992)	13	12	-1	4.70E-08
rs4820830	30531091	22	6.0028	844	0.9906	0.9934	(0.9909,0.9952)	0.984619141	0.99	(0.9858,0.9921)	56	52	-4	1.20E-12
rs516246	49206172	19	6.4328	201	0.9962	0.9961	(0.992,0.9968)	0.979003906	0.9901	(0.9851,0.9909)	13	12	-1	5.20E-14	FUT2
rs56994090	101306447	14	5.978	87	0.9924	0.999	(0.9963,0.9994)	0.971493833	0.9901	(0.9901,0.9972)	7	6	-1	1.10E-11
rs6043409	1616206	20	5.4318	371	0.9913	0.9984	(0.9952,0.9985)	0.970653912	0.9903	(0.9871,0.9931)	14	10	-4	3.00E-10
rs61839660	6094697	10	11.8698	343	0.9985	0.9979	(0.9951,0.9991)	0.969964246	0.9901	(0.9872,0.9949)	5	4	-1	2.80E-39	IL2RA
rs62447205	50465830	7	5.7204	692	0.99	0.9962	(0.9947,0.9975)	0.980407715	0.99	(0.9883,0.9922)	49	34	-15	2.50E-08	IKZF1
rs6476839	4290823	9	5.8711	280	0.9941	0.9955	(0.9936,0.9968)	0.979492188	0.9901	(0.9855,0.9915)	18	17	-1	1.00E-09	GLIS3
rs6518350	45621817	21	4.3775	191	0.9904	0.9979	(0.9956,0.9987)	0.967773438	0.9901	(0.9867,0.9929)	27	11	-16	9.60E-08	ICOSLG
rs653178	112007756	12	13.5427	538	0.9999	0.9975	(0.9951,0.9999)	0.946702295	0.9907	(0.9819,0.9928)	2	2	0	1.60E-44	SH2B3
rs705705	56435504	12	9.9272	70	0.9921	0.9986	(0.9945,0.9982)	0.974439688	0.99	(0.9871,0.9937)	8	8	0	4.40E-32	IKZF4
rs72727394	38847022	15	5.1312	219	0.9905	0.9944	(0.992,0.9961)	0.985107422	0.99	(0.9878,0.9938)	21	19	-2	3.60E-10	RASGRP1
rs72928038	90976768	6	7.5324	292	0.9932	0.999	(0.996,1)	0.928766492	0.9909	(0.9846,0.9959)	2	1	-1	6.40E-14	BACH2
rs757411	38775150	17	4.8128	193	0.9901	0.9901	(0.9883,0.9952)	NA	NA	NA	56	NA	NA	1.10E-07	CCR7
rs75793288	123243596	4	7.168	705	0.9904	0.9825	(0.9821,0.9925)	NA	NA	NA	27	NA	NA	5.60E-13	IL2, IL21
rs8056814	75252327	16	8.4663	607	0.9903	0.9916	(0.9853,0.9949)	NA	NA	NA	11	NA	NA	3.00E-19	BCAR1
rs917911	9905851	12	4.4743	563	0.99	0.9922	(0.9907,0.9967)	0.979061415	0.9899	(0.9854,0.9924)	144	64	-80	1.90E-07	CD69
rs9585056	100081766	13	5.5687	165	0.9914	0.9998	(0.9941,0.9998)	0.958437813	0.9898	(0.9868,0.996)	8	2	-6	3.30E-08	GPR183
