# Supplementary material for: Improving the coverage of credible sets in Bayesian genetic fine-mapping
Source: PLoS Comput Biol. 2020 Apr 13;16(4):e1007829. doi: 10.1371/journal.pcbi.1007829 (PMC7179948; doi:10.1371/journal.pcbi.1007829)
Supplement: S5 Table — (CSV) [file pcbi.1007829.s020.csv]

index_snp	pos	chr	muhat	nsnps	claimed_coverage	adjusted_coverage	CI95	req_thr	new_cs_adjusted_coverage	new_cs_CI95	orig_cs_nvar	new_cs_nvar	diff	P
rs11203202	43825357	21	7.5512	222	0.9994	0.9904	(0.9859,0.9938)	0.800048828	0.9501	(0.9462,0.9593)	4	3	-1	1.20E-15
rs2111485	163110536	2	7.8919	354	0.9719	0.9948	(0.9913,0.9974)	0.731445313	0.9501	(0.9331,0.9526)	3	2	-1	3.80E-18
rs2476601	114377568	1	21.8245	691	1	0.9969	(0.9953,0.9999)	0.792122466	0.9501	(0.9392,0.9613)	2	1	-1	1.00E-100
rs516246	49206172	19	6.4328	201	0.9611	0.9711	(0.9626,0.9729)	0.925048828	0.95	(0.9405,0.9551)	11	10	-1	5.20E-14
rs61839660	6094697	10	11.8698	343	0.9752	0.9899	(0.9835,0.9918)	0.796875	0.9501	(0.9389,0.9545)	4	3	-1	2.80E-39
rs705705	56435504	12	9.9272	70	0.9921	0.9811	(0.976,0.9855)	0.894287109	0.95	(0.9459,0.9587)	8	7	-1	4.40E-32
